# Supplementary material for: Low frequency weak electric fields can induce structural changes in water
Source: PLoS One. 2021 Dec 2;16(12):e0260967. doi: 10.1371/journal.pone.0260967 (PMC8639071; doi:10.1371/journal.pone.0260967)
Supplement: S1 Data — (XLSX) [file pone.0260967.s001.xlsx]

## Sheet: Sheet1
		Glass	Plexi-glass	Teflon
	EZ control	48.752	66.682	93.264
		40.577	66.432	94.799			Glass	Plexi-glass (Negatively charged)	Teflon (Positively charged)
		41.634	62.291	83.78		EZ control	43.3824	69.8166	94.0128
		44.071	83.206	101.267		EZ 7.8 Hz	45.0558	66.677	95.5852
		41.878	70.472	96.954		Bulk control	33.8344	65.4878	102.292
	EZ 7.8 Hz	46.483	63.882	100.614		Bulk 1000 Hz	35.586	68.7932	91.195
		33.985	62.421	96.34		DI	40.0328	66.7422	95.291
		38.576	65.887	98.536
		51.519	68.69	93.508			3.25949	8.0253	6.46458
		54.716	72.505	88.928			8.68447	4.01769	4.56067
	Bulk control	33.39	66.243	95.969			4.35264	9.77733	5.15781
		40.557	59.193	109.39			3.67127	4.33074	2.93691
		28.646	57.721	102.517			6.97922	2.104	5.21543
		34.489	81.973	99.009
		32.09	62.309	104.577																			EZ control		Plexi-glass	Teflon
	Bulk 1000 Hz	30.974	64.242	87.002		Glass																		Glass	0.000134504	2.78951e-07
		38.593	65.045	90.604			EZ 7.8 Hz	Bulk control	Bulk 1000 Hz	DI														Plexi-glass		0.000773625
		33.469	69.444	93.888		EZ control	0.697229	0.00437995	0.00749873	0.35935														Teflon
		34.978	70.317	90.352		EZ 7.8 Hz		0.0324641	0.0549224	0.342914
		39.916	74.918	94.129		Bulk control			0.510999	0.130468
	DI	49.399	68.715	89.336		Bulk 1000 Hz				0.242873													EZ 7.8 Hz		Plexi-glass	Teflon
		44.667	63.563	101.785																				Glass	0.000986168	2.92722e-06
		34.164	67.713	94.497																				Plexi-glass		5.34963e-06
		38.978	68.03	99.324		Plexi-glass																		Teflon
		32.956	65.69	91.513			EZ 7.8 Hz	Bulk control	Bulk 1000 Hz	DI
						EZ control	0.456606	0.466109	0.808185	0.431351													Bulk control		Plexi-glass	Teflon
						EZ 7.8 Hz		0.807724	0.446252	0.975143														Glass	0.000167042	1.51255e-08
						Bulk control			0.509011	0.786241														Plexi-glass		7.30056e-05
						Bulk 1000 Hz				0.368722														Teflon
	EZ 7.8 Hz	Bulk control	Bulk 1000 Hz	DI		DI
EZ control	0.998717	0.94318	0.86734	0.940631																			Bulk 1000 Hz		Plexi-glass	Teflon
EZ 7.8 Hz		0.942128	0.866213	0.93944		Teflon																		Glass
Bulk control			0.940946	0.995559			EZ 7.8 Hz	Bulk control	Bulk 1000 Hz	DI														Plexi-glass
Bulk 1000 Hz				0.928653		EZ control	0.668516	0.0555423	0.400764	0.73964														Teflon
DI						EZ 7.8 Hz		0.0610206	0.107938	0.926688
						Bulk control			0.00307624	0.0653497													DI		Plexi-glass	Teflon
						Bulk 1000 Hz				0.1645														Glass
						DI																		Plexi-glass
																								Teflon
